# Supplementary material for: Engineering Flocculation for Improved Tolerance and Production of d-Lactic Acid in Pichia pastoris
Source: J Fungi (Basel). 2023 Mar 27;9(4):409. doi: 10.3390/jof9040409 (PMC10143824; doi:10.3390/jof9040409)
Supplement: Supplementary file 1 [file jof-09-00409-s001.zip]

Archive with 2 entries (2 files):
- Tables S1-S3.docx
- Tables S1-S3.pdf
